# Supplementary material for: Native shrubs senesce earlier and faster than non-native shrubs in a temperate deciduous woodland in south-eastern Wisconsin, USA
Source: Int J Biometeorol. 2026 Jun 22;70(7):194. doi: 10.1007/s00484-026-03252-y (PMC13287266; doi:10.1007/s00484-026-03252-y)
Supplement: Supplementary file 1 — Supplementary Material 1. Table S1: List of data omitted from statistical analysis due to variation in rate of senescence across the leaf surface late in the senescence process resulting in anomalous SPAD value readings. Out of a total of +26,000 readings 31 were deemed unusable. Table S2: List of data omitted from statistical analysis due to negative chlorophyll content being returned due to very low SPAD reading. Number in parenthesis is the plant number. Out of a total of +26,000 readings 5 were deemed unusable. Table S3: Durbin–Watson statistics for residuals from piecewise linear regression models fitted to chlorophyll time series for each species–year combination. Values were used to assess first-order temporal autocorrelation in model residuals, with values near 2 indicating low autocorrelation, values <2 indicating positive autocorrelation, and values >2 indicating negative autocorrelation. [file 484_2026_3252_MOESM1_ESM.odt]

Table S1 List of data omitted from statistical analysis due to variation in rate of senescence across the leaf surface late in the senescence process resulting in anomalous SPAD value readings. Out of a total of +26,000 readings 31 were deemed unusable.

Year
Species
DOY
Justification
2024
Privet (2)
274 & 277
SPAD value increased from 27.6 (DOY 295) to 31.6 (DOY 298)
Honeysuckle (3)
302
SPAD value increased from 47.5 (DOY 270) to 51 and 56.3 (DOYs 274 & 277 respectively)
2023
Privet (4)
303
SPAD value increased from 37.7 (DOY 303) to 43.4 (DOY 306) due to two very low values (28 and 28.5) which were omitted from further analysis
Eastern wahoo (2)
303
SPAD value increased from 31 (DOY 303) to 40 (DOY 306) due to two very low values (16.6 and 17) which were omitted from further analysis
Honeysuckle (2)
303
SPAD value increased from 17.4 (DOY 300) to 24.9 (DOY 303)
Nannyberry (2)
292
SPAD value increased from 18.5 (DOY 289) to 25.6 (DOY 292) and back to 10 (DOY 296)
2022
Wild currant (2)
262
SPAD value increased from 18.8 (DOY 258) to 24.4 (DOY 262)
Wild currant (4)
258
SPAD value increased from 22.9 (DOY 255) to 27.2 (DOY 258) and back to 24.6 (DOY 262)
Buckthorn (5)
290
SPAD value increased from 19.3 (DOY 286) to 22.8 (DOY 290) and back to 17 (DOY 293)
Dogwood (3)
290
SPAD value (40) completely outside range for this species
Honeysuckle (3)
293
SPAD value increased from 17 (DOY 290) to 22.5 (DOY 293) and back to 8 (DOY 297)
2020
Eastern wahoo (2)
307
SPAD value increased from 17.1 (DOY 303) to 26.5 (DOY 307) and back to 10.5 (DOY 310)
2019
Privet (1)
297
SPAD value increased from 36.9 (DOY 295) to 44.2 (DOY 297) and back to 31.0 (DOY 299)
Chokecherry (2)
255
SPAD value increased from 25.1 (DOY 253) to 33.8 (DOY 255) and back to 24.4 (DOY 257)
Highbush cranberry
267
SPAD value increased from 18.9 (DOY 263) to 28.5 (DOY 267) and back to 16.5 (DOY 269)
Honeysuckle (1)
281 & 283
SPAD value increased from 33.7 (DOY 279) to 29.5 (DOY 281) and 38.7 (DOY 283) and back to 36.5 (DOY 285)
Honeysuckle (3)
277
SPAD value increased from 36.2 (DOY 273) to 40.4 (DOY 277) and back to 30.7 (DOY 279)
Honeysuckle (5)
249
SPAD value decreased from 39.6 (DOY 247) to 33.0 (DOY 249) and back to 43.0 (DOY 251)
Nannyberry (4)
279
SPAD value decreased from 16.2 (DOY 277) to 8.0 (DOY 279) and back to 15.2 (DOY 281)
2018
Highbush cranberry (1)
264
SPAD value increased from 25.8 (DOY 262) to 31.0 (DOY 264) and back to 25.7 (DOY 266)
Highbush cranberry (3)
298 & 300
SPAD value increased from 13.8 (DOY 296) to 24.1 (DOY 298) and 21.2 (DOY 300) and back to 12.8 (DOY 302)
Chokecherry (1)
278
SPAD value increased from 28.6 (DOY 276) to 33.6 (DOY 278) and back to 27.1 (DOY 280)
Buckthorn (1)
278
SPAD value decreased from 43.3 (DOY 276) to 33.6 (DOY 278) and back to 41.5 (DOY 280)
Buckthorn 2
264, 266, 290 &292
SPAD value decreased from 36.1 (DOY 262) to 27.1 (DOY 264) and 24.1 (DOY 266) and back to 33.8 (DOY 268). SPAD value increased from 36.34.9 (DOY 288) to 42.0 (DOY 290) and 40.0 (DOY 292) and back to 32.0 (DOY 294).
Chokecherry (4)
266
SPAD value increased from 25.3 (DOY 264) to 31.5 (DOY 266) and back to 25.7 (DOY 268)
Table S2 List of data omitted from statistical analysis due to negative chlorophyll content being returned due to very low SPAD reading. Number in parenthesis is the plant number. Out of a total of +26,000 readings 5 were deemed unusable.
Species
Year
DOY
Replicate
SPAD
Chlorophyll
Lonicera morrowii Honeysuckle (3)
2024
320
3
0.01
-0.00003
2022
300
1
0
-0.0001
2022
304
5
0
-0.0001
Rhamnus cathartica Buckthorn (2)
2020
307
4
3.8
-0.0005
2020
314
5
2.6
-0.0017

Table S3 Durbin–Watson statistics for residuals from piecewise linear regression models fitted to chlorophyll time series for each species–year combination. Values were used to assess first-order temporal autocorrelation in model residuals, with values near 2 indicating low autocorrelation, values <2 indicating positive autocorrelation, and values >2 indicating negative autocorrelation.

Species
Year
Durban-Watson value
Buckthorn
2018
1.62
Buckthorn
2019
1.89
Buckthorn
2020
1.53
Buckthorn
2022
1.94
Buckthorn
2023
2.23
Buckthorn
2024
1.73
Eastern wahoo
2020
2.18
Eastern wahoo
2022
2.21
Eastern wahoo
2023
3.03
Eastern wahoo
2024
2.15
Chokecherry
2018
2.56
Chokecherry
2019
0.95
Chokecherry
2020
1.89
Chokecherry
2022
2.16
Chokecherry
2023
3.33
Chokecherry
2024
3.01
Dogwood
2018
1.44
Dogwood
2019
2.12
Dogwood
2020
2.78
Dogwood
2022
1.77
Dogwood
2023
2.69
Dogwood
2024
2.23
Highbush cranberry
2018
1.15
Highbush cranberry
2019
1.11
Highbush cranberry
2020
2.28
Highbush cranberry
2022
1.99
Highbush cranberry
2024
0.99
Honeysuckle
2018
1.92
Honeysuckle
2019
1.74
Honeysuckle
2020
1.99
Honeysuckle
2022
2.55
Honeysuckle
2023
1.77
Honeysuckle
2024
2.54
Nannberry
2018
1.94
Nannberry
2019
1.60
Nannberry
2020
2.08
Nannberry
2022
2.06
Nannberry
2023
2.38
Nannberry
2024
2.87
Privet
2018
2.05
Privet
2019
1.21
Privet
2020
1.92
Privet
2022
1.13
Privet
2023
1.97
Privet
2024
2.36
Wild currant
2018
2.60
Wild currant
2019
2.21
Wild currant
2020
1.92
Wild currant
2022
1.72
Wild currant
2023
1.16
Wild currant
2024
3.29
